# Supplementary material for: Integration of Immunometabolic Composite Indices and Machine Learning for Diabetic Retinopathy Risk Stratification: Insights from NHANES 2011 – 2020
Source: Ophthalmol Sci. 2025 Jun 16;5(6):100854. doi: 10.1016/j.xops.2025.100854 (PMC12329596; doi:10.1016/j.xops.2025.100854)
Supplement: Supplement Tables [file mmc20.xlsx]

## Sheet: Sheet1
Table S1 The data of the ML model of XGBoost
Table S2 The data of the ML model of DT
Table S3 The data of the ML model of ENET
Table S4 The data of the ML model of lightgbm
Table S5 The data of the ML model of the MLP
Table S6 The data of the ML model of multinom
Table S7 The data of the ML model of RF
Table S8 The data of the ML model of svm

## Sheet: Sheet2
Table S1 The data of the ML model of XGBoost
.metric	.estimator	.estimate	dataset	model
accuracy	multiclass	0.907694794697705	train	xgboost
kap	multiclass	0.635521384525215	train	xgboost
sens	macro	0.670201600235294	train	xgboost
spec	macro	0.856767641048992	train	xgboost
ppv	macro	0.873422591518207	train	xgboost
npv	macro	0.950669000934298	train	xgboost
mcc	multiclass	0.656780382185843	train	xgboost
j_index	macro	0.526969241284286	train	xgboost
bal_accuracy	macro	0.763484620642143	train	xgboost
detection_prevalence	macro	0.333333333333333	train	xgboost
precision	macro	0.873422591518207	train	xgboost
recall	macro	0.670201600235294	train	xgboost
f_meas	macro	0.741485114726658	train	xgboost
roc_auc	hand_till	0.926584439256102	train	xgboost
accuracy	multiclass	0.905962190984004	test	xgboost
kap	multiclass	0.618040623660901	test	xgboost
sens	macro	0.664174714174714	test	xgboost
spec	macro	0.849447152259872	test	xgboost
ppv	macro	0.86797653235427	test	xgboost
npv	macro	0.938306130324705	test	xgboost
mcc	multiclass	0.638168812521896	test	xgboost
j_index	macro	0.513621866434587	test	xgboost
bal_accuracy	macro	0.756810933217293	test	xgboost
detection_prevalence	macro	0.333333333333333	test	xgboost
precision	macro	0.86797653235427	test	xgboost
recall	macro	0.664174714174714	test	xgboost
f_meas	macro	0.73565298593428	test	xgboost
roc_auc	hand_till	0.895734170940782	test	xgboost

## Sheet: Sheet3
Table S2 The data of the ML model of DT
.metric	.estimator	.estimate	dataset	model
accuracy	multiclass	0.883931458131264	train	dt
kap	multiclass	0.521022687200299	train	dt
sens	macro	0.591140109618796	train	dt
spec	macro	0.818324638339386	train	dt
ppv	macro	0.832528287403366	train	dt
npv	macro	0.925787211114667	train	dt
mcc	multiclass	0.550821003299917	train	dt
j_index	macro	0.409464747958182	train	dt
bal_accuracy	macro	0.704732373979091	train	dt
detection_prevalence	macro	0.333333333333333	train	dt
precision	macro	0.832528287403367	train	dt
recall	macro	0.591140109618796	train	dt
f_meas	macro	0.661822353713125	train	dt
roc_auc	hand_till	0.775514806501577	train	dt
accuracy	multiclass	0.882695104217159	test	dt
kap	multiclass	0.499516303819345	test	dt
sens	macro	0.585343948980313	test	dt
spec	macro	0.808015841158732	test	dt
ppv	macro	0.824049085243116	test	dt
npv	macro	0.910271845663611	test	dt
mcc	multiclass	0.529114221331765	test	dt
j_index	macro	0.393359790139045	test	dt
bal_accuracy	macro	0.696679895069522	test	dt
detection_prevalence	macro	0.333333333333333	test	dt
precision	macro	0.824049085243115	test	dt
recall	macro	0.585343948980313	test	dt
f_meas	macro	0.656390676382904	test	dt
roc_auc	hand_till	0.758275876251083	test	dt

## Sheet: Sheet4
Table S3 The data of the ML model of ENET
.metric	.estimator	.estimate	dataset	model
accuracy	multiclass	0.87746524409958	train	enet
kap	multiclass	0.509873733366866	train	enet
sens	macro	0.596013149508833	train	enet
spec	macro	0.821054205852151	train	enet
ppv	macro	0.754195357203014	train	enet
npv	macro	0.907652126423718	train	enet
mcc	multiclass	0.530251300818304	train	enet
j_index	macro	0.417067355360984	train	enet
bal_accuracy	macro	0.708533677680492	train	enet
detection_prevalence	macro	0.333333333333333	train	enet
precision	macro	0.754195357203014	train	enet
recall	macro	0.596013149508833	train	enet
f_meas	macro	0.651286070973133	train	enet
roc_auc	hand_till	0.872767118872267	train	enet
accuracy	multiclass	0.878817256422685	test	enet
kap	multiclass	0.508185622141612	test	enet
sens	macro	0.607677675859494	test	enet
spec	macro	0.82156853226084	test	enet
ppv	macro	0.736212224764508	test	enet
npv	macro	0.898908072972653	test	enet
mcc	multiclass	0.525259274823394	test	enet
j_index	macro	0.429246208120334	test	enet
bal_accuracy	macro	0.714623104060167	test	enet
detection_prevalence	macro	0.333333333333333	test	enet
precision	macro	0.736212224764508	test	enet
recall	macro	0.607677675859494	test	enet
f_meas	macro	0.655200973010541	test	enet
roc_auc	hand_till	0.866615753392613	test	enet

## Sheet: Sheet5
Table S4 The data of the ML model of lightgbm
.metric	.estimator	.estimate	dataset	model
accuracy	multiclass	0.915292596184934	train	lightgbm
kap	multiclass	0.672195100640205	train	lightgbm
sens	macro	0.70190336712102	train	lightgbm
spec	macro	0.869882299218295	train	lightgbm
ppv	macro	0.88346397433603	train	lightgbm
npv	macro	0.953562017824933	train	lightgbm
mcc	multiclass	0.689150983399179	train	lightgbm
j_index	macro	0.571785666339315	train	lightgbm
bal_accuracy	macro	0.785892833169658	train	lightgbm
detection_prevalence	macro	0.333333333333333	train	lightgbm
precision	macro	0.883463974336031	train	lightgbm
recall	macro	0.70190336712102	train	lightgbm
f_meas	macro	0.769672143499503	train	lightgbm
roc_auc	hand_till	0.936317877667604	train	lightgbm
accuracy	multiclass	0.906931652932622	test	lightgbm
kap	multiclass	0.628073984071152	test	lightgbm
sens	macro	0.679464979464979	test	lightgbm
spec	macro	0.856059388695291	test	lightgbm
ppv	macro	0.854817933966405	test	lightgbm
npv	macro	0.936250551119944	test	lightgbm
mcc	multiclass	0.644457686558406	test	lightgbm
j_index	macro	0.53552436816027	test	lightgbm
bal_accuracy	macro	0.767762184080135	test	lightgbm
detection_prevalence	macro	0.333333333333333	test	lightgbm
precision	macro	0.854817933966405	test	lightgbm
recall	macro	0.679464979464979	test	lightgbm
f_meas	macro	0.744832289521156	test	lightgbm
roc_auc	hand_till	0.900462347569785	test	lightgbm

## Sheet: Sheet6
Table S5 The data of the ML model of the MLP
.metric	.estimator	.estimate	dataset	model
accuracy	multiclass	0.892175881021662	train	mlp
kap	multiclass	0.596312152660983	train	mlp
sens	macro	0.664213659716202	train	mlp
spec	macro	0.85698250166094	train	mlp
ppv	macro	0.82026205681463	train	mlp
npv	macro	0.913156293289479	train	mlp
mcc	multiclass	0.6050429866626	train	mlp
j_index	macro	0.521196161377142	train	mlp
bal_accuracy	macro	0.760598080688571	train	mlp
detection_prevalence	macro	0.333333333333333	train	mlp
precision	macro	0.82026205681463	train	mlp
recall	macro	0.664213659716202	train	mlp
f_meas	macro	0.720054194772597	train	mlp
roc_auc	hand_till	0.884240864044608	train	mlp
accuracy	multiclass	0.891904992729035	test	mlp
kap	multiclass	0.585590722544706	test	mlp
sens	macro	0.66507129234402	test	mlp
spec	macro	0.851162416082571	test	mlp
ppv	macro	0.816304110301113	test	mlp
npv	macro	0.90166772258651	test	mlp
mcc	multiclass	0.593049354826697	test	mlp
j_index	macro	0.516233708426591	test	mlp
bal_accuracy	macro	0.758116854213295	test	mlp
detection_prevalence	macro	0.333333333333333	test	mlp
precision	macro	0.816304110301114	test	mlp
recall	macro	0.66507129234402	test	mlp
f_meas	macro	0.720321213703714	test	mlp
roc_auc	hand_till	0.876205929821632	test	mlp

## Sheet: Sheet7
Table S6 The data of the ML model of multinom
.metric	.estimator	.estimate	dataset	model
accuracy	multiclass	0.884093113482056	train	multinom
kap	multiclass	0.554339425171909	train	multinom
sens	macro	0.637958031470561	train	multinom
spec	macro	0.839627655771215	train	multinom
ppv	macro	0.754166245323086	train	multinom
npv	macro	0.90844521362138	train	multinom
mcc	multiclass	0.567406177925203	train	multinom
j_index	macro	0.477585687241776	train	multinom
bal_accuracy	macro	0.738792843620888	train	multinom
detection_prevalence	macro	0.333333333333333	train	multinom
precision	macro	0.754166245323086	train	multinom
recall	macro	0.637958031470561	train	multinom
f_meas	macro	0.683191519148427	train	multinom
roc_auc	hand_till	0.880986746701339	train	multinom
accuracy	multiclass	0.881240911294232	test	multinom
kap	multiclass	0.536344956013613	test	multinom
sens	macro	0.635996326905418	test	multinom
spec	macro	0.836556800838505	test	multinom
ppv	macro	0.727771482836393	test	multinom
npv	macro	0.896045203175619	test	multinom
mcc	multiclass	0.546629968217941	test	multinom
j_index	macro	0.472553127743923	test	multinom
bal_accuracy	macro	0.736276563871961	test	multinom
detection_prevalence	macro	0.333333333333333	test	multinom
precision	macro	0.727771482836393	test	multinom
recall	macro	0.635996326905418	test	multinom
f_meas	macro	0.672600566537192	test	multinom
roc_auc	hand_till	0.87124610544032	test	multinom

## Sheet: Sheet8
Table S7 The data of the ML model of RF
.metric	.estimator	.estimate	dataset	model
accuracy	multiclass	0.909957969608794	train	rf
kap	multiclass	0.643159268978176	train	rf
sens	macro	0.668721203888618	train	rf
spec	macro	0.858109633321595	train	rf
ppv	macro	0.885434597636258	train	rf
npv	macro	0.955280934855599	train	rf
mcc	multiclass	0.665680521981863	train	rf
j_index	macro	0.526830837210213	train	rf
bal_accuracy	macro	0.763415418605106	train	rf
detection_prevalence	macro	0.333333333333333	train	rf
precision	macro	0.885434597636258	train	rf
recall	macro	0.668721203888618	train	rf
f_meas	macro	0.742205303181875	train	rf
roc_auc	hand_till	0.951688090954641	train	rf
accuracy	multiclass	0.90208434318953	test	rf
kap	multiclass	0.593553836370517	test	rf
sens	macro	0.651972270154088	test	rf
spec	macro	0.837058419200479	test	rf
ppv	macro	0.883217192604763	test	rf
npv	macro	0.93618038891324	test	rf
mcc	multiclass	0.619206483285952	test	rf
j_index	macro	0.489030689354568	test	rf
bal_accuracy	macro	0.744515344677284	test	rf
detection_prevalence	macro	0.333333333333333	test	rf
precision	macro	0.883217192604763	test	rf
recall	macro	0.651972270154088	test	rf
f_meas	macro	0.729496886510812	test	rf
roc_auc	hand_till	0.889058941899851	test	rf

## Sheet: Sheet9
Table S8 The data of the ML model of svm
.metric	.estimator	.estimate	dataset	model
accuracy	multiclass	0.89589395408988	train	psvm
kap	multiclass	0.593051259525609	train	psvm
sens	macro	0.653065459855268	train	psvm
spec	macro	0.84742728475736	train	psvm
ppv	macro	0.812559283100088	train	psvm
npv	macro	0.930113449981373	train	psvm
mcc	multiclass	0.610498227983675	train	psvm
j_index	macro	0.500492744612627	train	psvm
bal_accuracy	macro	0.750246372306314	train	psvm
detection_prevalence	macro	0.333333333333333	train	psvm
precision	macro	0.812559283100088	train	psvm
recall	macro	0.653065459855268	train	psvm
f_meas	macro	0.712412169378284	train	psvm
roc_auc	hand_till	0.886633682176085	train	psvm
accuracy	multiclass	0.894813378574891	test	psvm
kap	multiclass	0.585397296989421	test	psvm
sens	macro	0.653836062926972	test	psvm
spec	macro	0.849329763057484	test	psvm
ppv	macro	0.777825271226192	test	psvm
npv	macro	0.918601778239286	test	psvm
mcc	multiclass	0.598051182474753	test	psvm
j_index	macro	0.503165825984456	test	psvm
bal_accuracy	macro	0.751582912992228	test	psvm
detection_prevalence	macro	0.333333333333333	test	psvm
precision	macro	0.777825271226192	test	psvm
recall	macro	0.653836062926972	test	psvm
f_meas	macro	0.702687842348584	test	psvm
roc_auc	hand_till	0.875455134855961	test	psvm
